# Supplementary material for: Injectable Piezoelectric Hydrogel for Vital Pulp Therapy
Source: J Funct Biomater. 2025 Dec 5;16(12):452. doi: 10.3390/jfb16120452 (PMC12733838; doi:10.3390/jfb16120452)
Supplement: Supplementary file 1 [file jfb-16-00452-s001.zip]

Archive with 1 entries (1 files):
- jfb-3995708-supplementary.pdf
